# Supplementary material for: Identification and Genomic Localization of the cpe Gene in Clostridium perfringens Strains Associated with Foodborne Outbreaks in South Korea
Source: Microorganisms. 2026 Jun 24;14(7):1399. doi: 10.3390/microorganisms14071399 (PMC13414169; doi:10.3390/microorganisms14071399)
Supplement: Supplementary file 1 [file microorganisms-14-01399-s001.zip]

Archive with 2 entries (2 files):
- TABLE S2.pdf
- TABLE S1.pdf
